# Supplementary material for: Phosphine Oxide Indenoquinoline Derivatives: Synthesis and Biological Evaluation as Topoisomerase I Inhibitors and Antiproliferative Agents
Source: Molecules. 2024 Dec 19;29(24):5992. doi: 10.3390/molecules29245992 (PMC11678328; doi:10.3390/molecules29245992)
Supplement: Supplementary file 1 [file molecules-29-05992-s001.zip]

Archive with 1 entries (1 files):
- molecules-3358271-supplementary.pdf
